# Supplementary material for: Prevalence Trends of Foodborne Pathogens Bacillus cereus, Non-STEC Escherichia coli and Staphylococcus aureus in Ready-to-Eat Foods Sourced from Restaurants, Cafés, Catering and Takeaway Food Premises
Source: Int J Environ Res Public Health. 2024 Oct 27;21(11):1426. doi: 10.3390/ijerph21111426 (PMC11593717; doi:10.3390/ijerph21111426)
Supplement: Supplementary file 1 [file ijerph-21-01426-s001.zip]

Archive with 1 entries (1 files):
- ijerph-3175230-Supplementary.pdf
